# Supplementary material for: Genome Identification and Evolutionary Analysis of LBD Genes and Response to Environmental Factors in Phoebe bournei
Source: Int J Mol Sci. 2023 Aug 9;24(16):12581. doi: 10.3390/ijms241612581 (PMC10454761; doi:10.3390/ijms241612581)
Supplement: Supplementary file 1 [file ijms-24-12581-s001.zip]

Archive with 1 entries (1 files):
- ijms-2343257-supplementary.xlsx
