# Supplementary material for: Genome Identification and Evolutionary Analysis of LBD Genes and Response to Environmental Factors in Phoebe bournei
Source: Int J Mol Sci. 2023 Aug 9;24(16):12581. doi: 10.3390/ijms241612581 (PMC10454761; doi:10.3390/ijms241612581)
Supplement: Supplementary file 1 [file ijms-24-12581-s001.zip › ijms-2343257-supplementary.xlsx]

## Sheet: Sheet1
#node1	node2	node1_string_id	node2_string_id	neighborhood_on_chromosome	gene_fusion	phylogenetic_cooccurrence	homology	coexpression	experimentally_determined_interaction	database_annotated	automated_textmining	combined_score
AS2	LOB	3702.AT1G65620.1	3702.AT5G63090.3	0	0	0	0.927	0.055	0.5	0	0.961	0.541
AS2	ERF1	3702.AT1G65620.1	3702.AT3G23240.1	0	0	0	0	0	0	0	0.875	0.875
ASL1	LBD39	3702.AT5G66870.1	3702.AT4G37540.1	0	0	0	0	0	0	0	0.637	0.637
LBD11	LBD41	3702.AT2G28500.1	3702.AT3G02550.1	0	0	0	0	0	0	0	0.41	0.41
LBD16	LBD38	3702.AT2G42430.1	3702.AT3G49940.1	0	0	0	0	0	0	0	0.429	0.429
LBD16	LBD18	3702.AT2G42430.1	3702.AT2G45420.1	0	0	0	0.877	0.133	0.499	0	0.969	0.601
LBD18	LBD39	3702.AT2G45420.1	3702.AT4G37540.1	0	0	0	0	0	0	0	0.448	0.448
LBD18	LBD38	3702.AT2G45420.1	3702.AT3G49940.1	0	0	0	0	0	0	0	0.464	0.463
LBD22	LBD37	3702.AT3G13850.1	3702.AT5G67420.1	0	0	0	0	0	0	0	0.615	0.615
LBD29	LBD38	3702.AT3G58190.1	3702.AT3G49940.1	0	0	0	0	0	0	0	0.46	0.459
LBD29	LBD39	3702.AT3G58190.1	3702.AT4G37540.1	0	0	0	0	0	0	0	0.441	0.441
LBD29	LBD37	3702.AT3G58190.1	3702.AT5G67420.1	0	0	0	0	0	0	0	0.464	0.463
LBD37	LOB	3702.AT5G67420.1	3702.AT5G63090.3	0	0	0	0	0	0	0	0.465	0.465
LBD38	LOB	3702.AT3G49940.1	3702.AT5G63090.3	0	0	0	0	0	0	0	0.43	0.43
LBD38	LBD39	3702.AT3G49940.1	3702.AT4G37540.1	0	0	0	0.946	0.399	0	0	0.961	0.43
LBD39	LOB	3702.AT4G37540.1	3702.AT5G63090.3	0	0	0	0	0	0	0	0.463	0.463
LBD41	LOB	3702.AT3G02550.1	3702.AT5G63090.3	0	0	0	0	0	0	0	0.58	0.58
